# Supplementary material for: Scaffold-hopping identifies furano[2,3-d]pyrimidine amides as potent Notum inhibitors
Source: Bioorg Med Chem Lett. 2020 Feb 1;30(3):126751. doi: 10.1016/j.bmcl.2019.126751 (PMC6961116; doi:10.1016/j.bmcl.2019.126751)
Supplement: Supplementary data 2 [file mmc2.xml]

<?xml version="1.0" encoding="utf-8" standalone="no"?>
<data>
  <datasets>
    <author>p.fish@ucl.ac.uk</author>
    <type>0</type>
    <dataset>
      <value>4</value>
      <reason>Data will be made available on request</reason>
      <comments />
    </dataset>
  </datasets>
</data>
